# Supplementary material for: Conserved rod-to-spherical shape transitions in Escherichia coli through primordial experimental adaptations
Source: Biosci Rep. 2026 May 14;46(5):BSR20260045. doi: 10.1042/BSR20260045 (PMC13181355; doi:10.1042/BSR20260045)
Supplement: Supplementary Table S1 [file BSR-2026-0045_supp.xlsx]

## Sheet: Gene mutation Summary (>60%)
Table S1 List of genes with nonsynonymous mutations during experimental evolutions
Gene	Ori	L9_300	L9_500	L9_1000	L9_Glc500	Mutations	Description	Essentiality
dnaK →	0	0.152	0.68	0	1	K124E (AAG→GAG)	Chaperone protein DnaK	No
rapA ←	0	0	0	0.847	0	W67* (TGG→TGA)	RNA polymerase-binding ATPase and RNAP recycling factor	No
rlmH ←	0	0.222	0.693	0	0.932	coding (268/468 nt)	23S rRNA m(3)psi1915 methyltransferase	No
sucA →	0	0	0	0.857	0	S730T (TCC→ACC)	Subunit of E1(0) component of 2-oxoglutarate dehydrogenase	No
asnS ←	0	0.13	0.668	0	1	V4M (GTG→ATG)	Asparagine--tRNA ligase	Yes
sapD ←	0	0	0	0	0.617	V26E (GTA→GAA)	Putrescine ABC exporter ATP binding protein SapD	No
YniB ←	0	0	0	0	0.605	coding (190/537 nt)	Uncharacterized protein YniB	No
cysP ←	0	0.682	0.287	0.875	0	coding (981/1017 nt)	Thiosulfate/sulfate ABC transporter periplasmic binding protein CysP	No
yfgO←	0	0.76	0.282	1	0	A268E (GCG→GAG)	Putative transporter YfgO	No
mreC ←	0	0.794	0.294	1	0	Y233N (TAT→AAT)	Cell shape determining protein MreC	Yes
trkA →	0	0.774	0.336	1	0	V146A (GTG→GCG)	NAD-binding component of Trk potassium transporters	No
rplN ←	0	0.814	0.295	1	0	K59E (AAG→GAG)	50S ribosomal subunit protein L14	Yes
fdhD →	0	0	0	0	1	coding (10/834 nt)	Sulfurtransferase for molybdenum cofactor sulfuration	No
rraA ←	0	0.094	0.699	0	1	G125D (GGC→GAC)	Ribonuclease E inhibitor protein A	No
Gene	Ori	L10_300	L10_500	L10_1000	L10_Glc500	Mutations	Description
ddlB →	0	0	0	0.916	0	A244V (GCA→GTA)	D-alanine--D-alanine ligase B	No
cls ←	0	0	0	1	0	Q223* (CAA→TAA)	Cardiolipin synthase A	No
ribE ←	0	0.084	0	0	1	T114P (ACC→CCC)	6-7-dimethyl-8-ribityllumazine synthase	Yes
guaB ←	0	0	1	1	0	T99P (ACT→CCT)	Inosine 5'-monophosphate dehydrogenase	No
speC ←	0	0	1	1	0	coding (1398/2136 nt)	Constitutive ornithine decarboxylase	No
trkA →	0	0	0	0	1	D307Y (GAT→TAT)	NAD-binding component of Trk potassium transporters	No
crp →	0	0.854	1	1	0	R210S (CGT→AGT)	DNA-binding transcriptional dual regulator CRP	No
asnC ←	0	0.152	0	0	1	A21T (GCG→ACG)	DNA-binding transcriptional dual regulator AsnC	No
fabR →	0	0.656	0	0	0	T12P (ACC→CCC)	DNA-binding transcriptional repressor FabR	No
Gene	Ori	L11_300	L11_500	L11_1000	L11_Glc500	Mutations	Description
nusB →	0	0	0	0	1	L85Q (CTG→CAG)	Transcription antitermination protein NusB	No
sucA →	0	0	0.126	1	0	A210S (GCT→TCT)	Subunit of E1(0) component of 2-oxoglutarate dehydrogenase	No
cls ←	0	1	1	1	1	W81G (TGG→GGG)	Cardiolipin synthase A	No
sapF ←	0	0	0	0	1	R158H (CGT→CAT)	Putrescine ABC exporter ATP binding protein SapF	No
ribE ←	0	1	1	1	1	T114P (ACC→CCC)	Riboflavin synthase	No
AraC →	0	0	0	0	1	V203M (GTG→ATG)	DNA-binding transcriptional dual regulator AraC	No
yfgO	0	0.03	0.61	0	0	coding (60/1062 nt)	Putative transporter YfgO	No
Gene	Ori	L12_300	L12_500	L12_1000_2nd	L12_Glc500	Mutations	Description
nrdR →	0	0	0	0	1	L46Q (CTG→CAG)	NrdR transcriptional repressor	No
cls ←	0	0	0	0	1	R468L (CGT→CTT)	Cardiolipin synthase A	No
rnc ←	0	0.804	0	0	0	G97W (GGG→TGG)	RNase III	Yes
mreC ←	0		1	1	1	G148V (GGC→GTC)	Cell shape determining protein MreC	Yes
rpsJ ←	0	0.855	1	1	1	D14Y (GAT→TAT)	30S ribosomal subunit protein S10	Yes
rpsL ←	0	0	0	1	0	T3I (ACA→ATA)	30S ribosomal subunit protein S12	Yes
crp →	0	1	1	1	1	R210S (CGT→AGT)	DNA-binding transcriptional dual regulator CRP	No
envZ ←	0	0	0	0	1	L57F (TTG→TTT)	Sensor histidine kinase EnvZ	No
rpoB →	0	0	1	1	1	R758C (CGT→TGT)	RNA polymerase subunit beta	Yes
Gene	Ori	L31_300	L31_500	L31_1000	L31_Glc500	Mutations	Description
glnD ←	0	1	1	1	1	A738T (GCA→ACA)	Protein-PII uridylyltransferase/uridylyl-removing enzyme	No
mrdB ←	0	0.466	0.914	1	1	S326R (AGC→AGA)	Peptidoglycan glycosyltransferase MrdB	Yes
sdhA →	0	0	0	0	0.817	coding (426/1767 nt)	Succinate:quinone oxidoreductase- FAD binding protein	No
sapF ←	0	0	0	0	1	P169T (CCA→ACA)	Putrescine ABC exporter ATP binding protein SapF	No
cspE ←	0		0.137	1	1	F52L (TTC→CTC)	Transcription antiterminator and regulator of RNA stability CspE	No
mlaE ←	0	0	0	0	1	P101L (CCG→CTG)	Intermembrane phospholipid transport system- integral membrane subunit MlaE	No
purH ←	0	0	0	0	0.914	R337H (CGT→CAT)	Bifunctional AICAR transformylase/IMP cyclohydrolase	No
Gene	Ori	L32_300	L32_500	L32_1000	L32_Glc500	Mutations	Description
glnD ←	0	0.88	1	1	1	A738T (GCA→ACA)	Protein-PII uridylyltransferase/uridylyl-removing enzyme	No
mrdA ←	0	0.699	1	1	1	E385A (GAA→GCA)	Peptidoglycan DD-transpeptidase MrdA	Yes
YbjN →	0	0	0	1	0	D90E (GAT→GAA)	Protein YbjN	No
cls ←	0	0	0	0	1	I145S (ATT→AGT)	Cardiolipin synthase A	No
cls ←	0	0	0	1	0	R32H (CGC→CAC)	Cardiolipin synthase A	No
pykF →	0	0	0	0	1	A316E (GCA→GAA)	Pyruvate kinase 1	No
proQ ←	0	0	0	1	0	coding (399‑403/699 nt)	RNA chaperone ProQ	No
rpoD →	0	0	0.884	0	0	coding (524‑571/1842 nt)	RNA polymerase sigma factor RpoD	Yes
crp →	0	0.746	1	1	1	V132M (GTG→ATG)	DNA-binding transcriptional dual regulator CRP	No
rsmG ←	0	0	0.124	1	1	D71Y (GAT→TAT)	16S rRNA m(7)G527 methyltransferase	No
